# Supplementary material for: Comparative Analysis of the miRNome of Bovine Milk Fat, Whey and Cells
Source: PLoS One. 2016 Apr 21;11(4):e0154129. doi: 10.1371/journal.pone.0154129 (PMC4839614; doi:10.1371/journal.pone.0154129)
Supplement: S1 Table — (XLSX) [file pone.0154129.s005.xlsx]

## Sheet: S1-1_Read mapping statistics
S1-1 Table: Read mapping statistics
Reads mapping statistics
Sample	Raw reads in fastq	Containing 3'adaptors	Clean reads (17nt-30nt)	Reads that mapped to genome	tRNA	rRNA	snRNA	snoRNA
116-cell	16191519	15670034	7136076	4279436	440783	134604	40310	127767
116-fat	11563293	11139962	3972737	1907947	431684	33462	1141	5266
116-whey	14822875	14419567	4145575	3277616	964650	8080	8037	5022
120-cell	13599667	13166004	4747694	2687681	379734	52778	36215	56903
120-fat	11114147	10845301	4051915	2133840	664016	44925	931	3615
120-whey	11075889	10698400	4274344	3467129	1141797	10388	2009	4637
71-cell	17223003	16754406	8994461	6088380	408084	127675	46114	205050
71-fat	15321656	14887590	6068700	3706113	751680	62926	2026	14403
71-whey	13746726	13331333	3627902	2701978	968318	25266	8179	2941
7134-cell	14057122	13662057	5370495	2690129	655200	81947	38409	50906
7134-fat	13326226	12943243	4893911	3129259	778687	24791	545	4307
7134-whey	12439668	11967961	3518206	2513547	851500	12971	40273	4391
Total	164481791	159485858	60802016	38583055	8436133	619813	224189	485208
													v

## Sheet: S1-2_Length distrib of miR read
S1-2 Length distribution of the clean reads ranging from 17 nt to 30 nt
length	116-whey	116-fat	116-cell	120-whey	120-fat	120-cell	7134-whey	7134-fat	7134-cell	71-whey	71-fat	71-cell	Total	%
17	70735	77772	259608	59281	99513	160129	117302	116138	240681	83817	115877	224769	1625622	2.67707
18	66837	85643	278147	62593	105835	164133	108865	116082	240289	78766	124742	244795	1676727	2.76123
19	86722	91729	273737	67011	108086	157959	101694	124723	235571	81147	141580	238926	1708885	2.81419
20	238368	200978	417399	201172	242307	276100	178798	298686	332471	168843	333402	446125	3334649	5.49149
21	445086	356450	603366	478549	416787	439413	338292	574694	482834	306856	640601	808441	5891369	9.70188
22	1119886	687277	1344523	1154529	668787	918416	741303	1156941	800049	748565	1447727	2104623	12892626	21.2315
23	345172	272063	688329	381456	274266	425814	312076	325954	443628	326304	475947	1095875	5366884	8.83816
24	277360	525195	600972	284497	440565	387754	222788	453262	403911	225823	667827	796937	5286891	8.70643
25	93515	403392	381252	121048	328244	275042	124095	313391	370093	163590	444305	374012	3391979	5.5859
26	100705	185952	400931	135531	191904	295021	122800	174390	349884	125063	249192	487892	2819265	4.64275
27	203386	145359	493836	286803	184084	326740	222038	192379	306646	179676	223412	748526	3512885	5.78501
28	213350	162572	368054	287494	212065	214107	226345	254387	313802	274192	249763	400256	3176387	5.23086
29	254869	244231	384691	240496	274719	260664	228083	303671	351000	212734	267368	347294	3369820	5.54941
30	624125	529173	632047	508320	499577	440226	469032	482884	492941	647727	679320	664612	6669984	10.9841
