# Supplementary material for: Comparative Analysis of the miRNome of Bovine Milk Fat, Whey and Cells
Source: PLoS One. 2016 Apr 21;11(4):e0154129. doi: 10.1371/journal.pone.0154129 (PMC4839614; doi:10.1371/journal.pone.0154129)
Supplement: S2 Table — (XLSX) [file pone.0154129.s006.xlsx]

## Sheet: S2 Table
S2 Table: Raw read counts of known miRNAs expressed in milk fractions
	Cell_12	Cell_16	Cell_34	Cell_710	Fat_12	Fat_16	Fat_34	Fat_710	Whey_12	Whey_16	Whey_34	Whey_710
bta-miR-26a	234670	418718	138333	689117	98242	137599	209098	315392	387951	375432	167427	175196
bta-miR-148a	85567	66593	100524	78950	160753	142160	379416	358930	226881	288387	203084	181503
bta-miR-30a-5p	62128	32929	51839	41999	144699	105545	186957	223482	157415	192609	68729	77823
bta-miR-21-5p	129702	171494	111422	361960	70211	59655	142322	141187	48112	33056	12172	16050
bta-let-7a-5p	132754	86823	106227	163137	56661	81243	144611	157687	123640	101809	46111	57186
bta-miR-99a-5p	57922	68804	64092	160853	74620	72040	123378	153966	139609	121682	109685	94768
bta-miR-191	44721	220143	25953	314872	24559	36983	41154	86920	114580	77015	83709	69075
bta-let-7b	59948	47452	52267	82105	79364	62236	81130	103675	146503	122111	55095	85424
bta-miR-30d	35665	50675	24296	79052	57785	62237	64265	99285	77652	84546	74384	71952
bta-miR-200c	23710	17608	18538	35896	50366	57198	53146	97588	86762	70631	62625	64672
bta-miR-200a	23009	15371	25172	19775	51769	37589	93983	69963	59788	55955	22439	18286
bta-miR-186	19778	25533	12648	35121	28474	26086	44649	57684	41139	56641	22016	21979
bta-miR-423-5p	1957	6462	1824	7308	5547	2714	2057	6686	86959	85471	81887	63153
bta-miR-92a	22900	36563	11035	94137	17534	18536	16299	24545	26613	11435	15355	18972
bta-let-7f	40266	42925	34293	79429	6725	13799	29008	33988	11012	11908	3846	6379
bta-miR-24-3p	24332	39482	16848	73024	12890	12986	14989	28289	14727	26552	6212	9818
bta-miR-22-3p	12052	15800	8349	24791	18649	16765	25280	47126	21548	38045	20500	19832
bta-miR-27b	17380	18986	16024	49670	8579	8340	18811	25273	20733	21113	8211	13168
bta-miR-23a	15683	29332	8785	60739	6889	10811	7562	25340	8932	15173	5812	8159
bta-miR-151-5p	8400	7278	7775	11777	11211	9607	18580	19095	33369	26767	18484	15291
bta-miR-30e-5p	14819	17723	9252	31476	11060	9226	20648	22558	13343	17723	6439	6445
bta-let-7g	21219	21548	23133	40964	7629	10712	20202	23695	3789	3248	1082	1607
bta-miR-142-5p	16731	58278	3960	85265	705	2116	80	8699	111	701	207	607
bta-miR-141	7820	4805	9770	5779	13624	9558	31353	23216	20003	22622	6627	6517
bta-miR-26b	21579	21982	7658	45493	4816	6606	13096	15417	4231	5651	1336	2098
bta-miR-200b	6639	4846	7816	10351	16893	14673	17400	21378	8373	9711	6323	6547
bta-miR-181a	10084	17486	4490	32927	2848	5164	5068	10317	9601	13706	7543	6526
bta-miR-103	11116	12509	5159	25048	7450	9449	12362	13987	8401	9964	4594	3706
bta-let-7c	7744	5499	7913	11914	6529	6740	13359	13947	15068	11554	8459	7088
bta-miR-125b	11231	14870	7901	36823	4095	6241	4576	12384	3577	1565	2449	8495
bta-miR-30f	4039	4694	3057	6756	8680	8991	5493	24567	12013	5869	5348	17151
bta-miR-29a	9109	8305	5453	17315	7468	6268	9293	15970	6607	8449	3696	5242
bta-miR-320a	2310	4712	1981	4748	7068	5141	3059	10637	13486	15723	15354	12486
bta-miR-125a	10587	12365	6211	31793	3364	4147	2401	6533	3556	1345	1683	6806
bta-miR-25	8580	9647	3217	23433	3729	4021	4321	8567	4650	6719	3994	2977
bta-miR-182	3869	4496	4353	8391	2818	3889	7296	10026	11995	9418	6589	4666
bta-miR-23b-3p	5517	5077	5062	14718	3412	4601	6209	9919	6958	6002	4974	3776
bta-miR-140	5993	15331	1435	24280	2067	2792	3426	6554	2812	3520	2617	2216
bta-miR-99b	4096	6808	3643	15983	3724	4473	3717	6132	8710	4255	4564	6490
bta-miR-223	9108	18873	679	37634	148	403	5	1656	18	44	13	21
bta-miR-151-3p	2748	2795	2280	4449	5867	4943	5143	9576	8598	6943	5458	4757
bta-miR-378	5566	6881	1679	17693	3625	4114	2328	11671	2833	2907	1190	1538
bta-let-7i	8044	11423	6750	20578	1246	1817	2615	4530	602	875	223	260
bta-miR-148b	4865	4876	3910	9737	3951	2917	11531	5818	3165	2151	1350	1112
bta-miR-361	3160	9285	1384	14702	1508	2235	1317	5389	4074	3927	2052	2849
bta-miR-375	1610	1395	1498	1338	2998	3684	4811	8422	5548	4776	5462	7417
bta-miR-30c	2941	7346	2306	11885	1556	2241	2568	6733	3097	2938	1825	3267
bta-miR-30b-5p	1797	2521	1769	3765	2663	4014	5712	9111	5114	5649	3173	2944
bta-miR-146a	7453	11719	1574	18798	348	1176	71	4539	49	199	33	80
bta-miR-652	3268	8214	892	10696	1840	1152	1510	3361	5740	2599	2753	3441
bta-miR-423-3p	3172	5404	1454	15312	1029	1702	1521	3789	2041	1463	1639	2613
bta-miR-660	2208	2496	1240	4547	4137	2838	3854	5450	4216	4006	3067	2346
bta-miR-342	2611	8589	1237	15360	965	1623	1561	3631	714	1509	1165	1341
bta-let-7d	3871	5135	2219	7246	1311	2008	2323	3945	4387	3646	2112	1753
bta-miR-374a	2327	3454	1794	5985	1661	2216	5960	6223	2575	4039	825	1398
bta-miR-146b	4935	9026	815	11629	1092	821	1184	2082	1315	1010	517	457
bta-miR-16b	3813	7138	1038	12665	876	777	880	2137	842	822	433	357
bta-miR-150	4611	7487	2222	16621	26	33	22	405	31	20	31	62
bta-miR-27a-3p	3696	5865	2018	11420	462	856	777	2375	649	1428	271	674
bta-miR-96	1736	1333	2310	2636	1843	1631	5449	3727	2682	3387	854	1302
bta-miR-365-3p	1513	3513	989	6087	1855	2573	1832	5722	872	894	631	1948
bta-miR-339a	1767	3172	696	5873	1366	1356	1951	3119	1542	2919	1953	2089
bta-miR-374b	1109	2612	771	4504	1748	1972	3178	5721	1666	2330	1044	1005
bta-miR-222	2882	8819	807	12286	164	425	24	1578	24	128	40	166
bta-miR-93	3612	4230	696	10032	660	780	757	1634	568	600	315	219
bta-miR-221	3032	5350	1013	11046	221	615	18	2041	48	454	44	206
bta-miR-192	2284	4172	1413	6480	854	843	2025	1998	835	768	483	531
bta-miR-362-5p	1112	2255	597	3015	800	1059	1538	1732	4062	2487	2105	1395
bta-miR-15b	2336	5610	563	9827	253	488	618	1086	312	310	132	190
bta-miR-16a	2510	3177	819	5920	1344	1328	1169	2465	945	1112	423	449
bta-miR-2285k	1449	4769	449	7704	679	547	858	1625	1083	775	361	443
bta-miR-532	1289	1694	840	3167	2067	1506	3395	2494	1476	879	933	404
bta-miR-425-5p	1754	3884	422	7057	468	643	585	1297	978	999	939	829
bta-miR-20a	2605	2211	1441	5510	1378	1368	1472	2082	435	407	68	127
bta-miR-484	1980	2995	414	8049	238	564	483	828	347	530	403	666
bta-miR-152	706	416	1030	1099	1486	1171	3558	3489	1447	1073	786	621
bta-miR-183	942	1296	1567	2423	454	718	1654	1919	1660	1935	792	969
bta-miR-2284x	763	943	644	2037	1114	1121	1611	3077	1271	2047	768	743
bta-miR-2285t	1162	695	1016	1019	1699	791	2194	2048	2567	1115	809	517
bta-miR-339b	825	1066	353	2031	1037	885	1526	1971	1064	2149	1348	1221
bta-miR-185	1993	2546	729	4912	854	538	786	1264	653	474	208	194
bta-miR-17-5p	1717	2008	676	4659	645	729	718	1127	324	264	88	88
bta-miR-155	1689	3487	419	5777	64	135	61	502	272	226	126	190
bta-miR-98	1070	1036	929	2437	448	960	2078	2461	284	319	105	182
bta-miR-181b	678	1129	445	2232	403	614	653	1210	1357	1433	1172	913
bta-miR-107	996	991	521	1773	1010	1053	1394	1691	703	1270	401	368
bta-miR-29b	566	340	444	468	829	862	1941	2303	1193	937	710	700
bta-let-7e	903	902	1057	1983	528	550	650	1060	942	1396	470	643
bta-miR-28	1096	1092	952	2389	865	710	1311	1020	452	299	232	152
bta-miR-486	2788	212	41	5967	13	16	10	53	35	29	11	32
bta-miR-197	810	1838	296	2827	417	476	457	519	419	157	310	336
bta-miR-194	904	1276	367	2543	323	341	502	714	478	478	247	251
bta-miR-3432a	574	1481	264	2887	171	218	93	788	612	262	196	390
bta-miR-29c	361	194	275	238	727	545	1328	1199	640	1046	402	355
bta-miR-451	3425	42	14	3712	1	0	0	31	0	3	2	0
bta-miR-2478	131	626	104	748	75	130	103	203	1029	346	1128	2357
bta-miR-193a-5p	305	234	208	472	504	261	223	473	1468	1094	754	882
bta-miR-19b	527	855	369	1272	586	387	938	947	299	480	66	124
bta-miR-2285f	630	1443	280	2248	245	224	401	545	298	230	138	152
bta-miR-574	388	663	269	1161	249	342	454	586	407	1237	356	399
bta-miR-885	181	182	144	267	523	451	600	1113	588	710	947	638
bta-miR-429	250	238	432	366	467	367	689	1051	639	843	456	304
bta-miR-101	580	665	535	1172	358	328	1017	686	278	247	51	84
bta-miR-2887	730	462	697	646	1071	579	212	588	89	152	286	210
bta-miR-363	690	1090	154	1613	306	129	284	451	449	195	136	209
bta-miR-92b	260	491	138	1156	142	190	177	358	840	479	620	802
bta-miR-2904	630	544	760	778	436	451	258	836	75	138	163	268
bta-miR-7	562	975	926	1718	125	143	294	265	101	69	34	21
bta-miR-32	379	291	278	440	368	330	1133	721	303	418	88	109
bta-miR-143	672	529	600	810	287	291	178	551	189	264	132	145
bta-miR-128	458	618	203	932	264	229	508	486	187	257	228	192
bta-miR-425-3p	318	604	117	1154	154	182	286	465	311	421	267	244
bta-miR-331-3p	374	923	218	1711	126	177	194	312	121	105	89	155
bta-miR-1468	249	411	96	714	147	226	218	438	547	451	484	496
bta-miR-10a	459	1249	205	2199	40	38	10	115	14	56	15	37
bta-miR-769	331	764	152	1387	135	196	234	386	180	183	234	191
bta-miR-421	215	384	117	696	213	202	264	700	364	491	302	315
bta-miR-502a	125	156	98	143	286	216	383	447	636	589	458	395
bta-miR-500	185	256	104	406	192	247	293	388	359	318	288	223
bta-miR-1271	319	404	270	1183	63	89	208	282	74	85	98	59
bta-miR-149-5p	207	400	69	1388	45	151	98	379	66	68	80	134
bta-miR-6120-3p	239	447	128	767	74	128	156	219	341	264	161	103
bta-miR-6119-5p	277	680	168	840	76	108	206	342	122	120	29	48
bta-miR-205	354	509	342	1352	68	46	12	122	11	48	19	62
bta-miR-184	105	2125	55	471	10	69	1	57	2	32	3	12
bta-miR-215	129	178	68	200	288	280	295	487	285	367	49	161
bta-miR-1307	214	385	104	766	104	134	146	251	79	167	203	116
bta-miR-345-5p	115	111	63	276	321	240	382	430	137	334	147	78
bta-miR-6524	208	111	154	271	226	170	473	463	155	169	66	98
bta-miR-31	287	329	701	820	108	37	20	106	7	28	1	6
bta-miR-127	92	89	21	21	215	227	83	58	940	492	142	53
bta-miR-874	92	785	35	974	14	23	8	86	37	63	36	102
bta-miR-6529a	68	266	32	465	50	66	24	255	203	231	219	339
bta-miR-331-5p	144	299	91	570	60	59	48	170	175	245	142	189
bta-miR-335	59	135	98	267	227	78	245	502	219	153	56	142
bta-miR-4286	32	271	37	406	180	102	68	199	251	151	217	204
bta-miR-224	315	328	331	836	24	17	7	137	19	27	13	46
bta-miR-340	130	188	102	297	36	81	166	170	243	305	156	164
bta-miR-1343-3p	105	228	68	733	69	83	69	161	69	61	61	167
bta-miR-7859	71	79	30	135	127	104	139	235	331	296	177	127
bta-miR-10b	10	64	39	65	27	225	151	335	86	385	106	258
bta-miR-106a	283	229	77	451	188	63	111	188	84	30	14	10
bta-miR-100	90	236	141	611	23	53	32	130	47	74	55	78
bta-miR-106b	234	260	87	503	50	57	109	155	36	28	10	14
bta-miR-345-3p	124	132	44	288	125	79	84	183	147	142	98	77
bta-miR-1260b	103	221	42	411	23	44	59	73	120	90	94	174
bta-miR-1388-5p	274	306	187	478	7	10	3	61	5	21	21	16
bta-miR-210	141	135	85	424	80	83	97	222	24	36	28	21
bta-miR-378c	105	128	37	273	124	93	100	230	104	80	34	65
bta-miR-502b	84	158	29	200	83	54	98	131	180	131	126	93
bta-miR-378b	128	140	28	382	76	109	55	283	61	41	23	29
bta-miR-145	176	244	104	244	68	74	27	172	30	107	46	55
bta-miR-505	158	281	45	556	18	36	15	107	24	28	12	32
bta-miR-2419-5p	106	64	49	174	100	68	148	106	133	154	99	76
bta-miR-760-3p	66	155	30	367	33	45	30	153	61	54	81	158
bta-miR-196a	77	77	28	60	76	239	81	206	80	219	16	41
bta-miR-328	87	159	40	471	34	35	40	85	40	29	37	96
bta-miR-20b	149	143	46	302	99	42	54	101	97	26	30	6
bta-miR-29d-5p	78	121	52	161	63	72	126	141	70	101	61	49
bta-miR-744	89	191	42	427	19	23	33	65	54	43	70	37
bta-miR-2284ab	121	198	43	276	37	38	57	180	30	61	18	28
bta-miR-877	49	91	29	279	31	33	29	51	143	119	117	112
bta-miR-2285e	28	39	41	62	109	103	163	209	108	84	83	41
bta-miR-450b	58	216	32	379	12	66	13	138	11	74	0	25
bta-miR-450a	46	189	28	354	13	120	5	148	12	76	0	27
bta-miR-6522	42	22	49	39	112	79	212	195	125	72	31	34
bta-miR-34a	93	101	162	280	48	76	63	161	4	9	4	4
bta-miR-2285aa	53	134	31	248	25	59	64	133	105	72	45	32
bta-let-7a-3p	64	93	165	190	44	46	95	188	23	29	9	20
bta-miR-2285g	47	94	37	182	67	45	114	126	76	69	42	31
bta-miR-193b	98	157	109	306	41	24	13	82	20	16	10	35
bta-miR-2885	67	173	197	103	14	25	74	25	30	26	71	45
bta-miR-504	85	109	80	442	35	4	4	42	6	7	4	21
bta-miR-22-5p	38	40	31	71	96	68	130	205	35	34	38	49
bta-miR-326	78	135	21	280	18	28	22	113	16	28	18	41
bta-miR-181d	87	86	63	353	27	11	9	38	68	14	9	18
bta-miR-330	47	171	17	408	3	21	1	69	13	7	7	19
bta-miR-27a-5p	75	146	21	352	21	22	14	50	6	34	6	18
bta-miR-2284y	30	49	30	101	44	41	82	135	59	84	31	50
bta-miR-3431	133	48	205	288	10	7	4	30	0	6	1	4
bta-miR-296-5p	40	166	18	335	7	8	8	39	20	27	26	33
bta-miR-2285b	140	142	16	359	2	9	2	37	3	1	0	3
bta-miR-142-3p	155	173	36	318	0	1	0	20	0	0	0	0
bta-miR-2387	28	76	13	238	8	34	19	101	34	44	26	37
bta-miR-15a	112	134	23	272	18	16	21	34	4	9	0	4
bta-miR-455-3p	89	110	61	300	1	7	3	52	2	2	1	2
bta-miR-2313-3p	50	105	4	288	7	18	19	48	11	16	25	34
bta-miR-2285u	44	57	28	99	56	32	43	60	105	38	31	27
bta-miR-2285n	43	69	35	132	41	27	46	53	78	32	18	32
bta-miR-212	68	229	6	246	4	11	3	17	0	1	1	0
bta-miR-2484	147	74	93	211	7	9	1	40	0	0	0	0
bta-miR-499	41	41	26	27	30	20	90	75	68	104	16	33
bta-miR-1306	57	80	7	294	10	17	13	27	14	14	13	10
bta-miR-2285l	40	55	29	89	46	30	38	45	98	26	21	25
bta-miR-2284w	63	115	16	266	3	8	0	53	1	4	3	1
bta-miR-1249	29	101	4	314	2	15	2	27	4	12	0	14
bta-miR-2285p	29	128	15	198	8	28	20	35	18	21	12	6
bta-miR-135a	19	10	64	22	30	22	151	95	27	43	23	11
bta-miR-2285ad	27	55	22	96	39	30	49	46	49	26	16	25
bta-miR-132	46	118	10	205	6	25	2	38	5	8	4	5
bta-miR-452	72	40	104	216	5	3	2	18	0	0	0	1
bta-miR-29d-3p	40	33	41	105	34	31	40	62	33	18	9	10
bta-miR-181c	50	71	26	187	18	9	10	29	24	12	8	9
bta-miR-296-3p	14	122	9	180	1	8	1	16	9	37	11	33
bta-miR-19a	58	77	33	137	15	16	22	40	4	15	1	12
bta-miR-1296	26	43	16	176	9	19	10	46	13	27	16	20
bta-miR-2285q	33	88	14	125	14	17	25	38	20	16	11	17
bta-miR-2285o	9	21	2	12	40	64	4	89	39	82	4	41
bta-miR-6123	26	73	11	119	15	24	28	60	4	13	13	9
bta-miR-30b-3p	16	46	16	74	12	13	30	30	55	42	24	35
bta-miR-2285c	10	20	17	35	30	22	62	75	36	31	28	12
bta-miR-491	23	59	13	97	12	18	15	28	28	28	35	18
bta-miR-2448-3p	20	61	2	162	1	4	2	48	22	14	15	18
bta-miR-18a	46	75	17	169	3	9	7	21	6	6	2	2
bta-miR-7857	10	34	14	43	20	17	12	67	51	28	23	38
bta-miR-99a-3p	31	13	29	45	34	24	40	55	12	36	15	10
bta-miR-196b	37	40	115	75	19	7	6	19	4	7	0	0
bta-miR-362-3p	15	8	14	16	25	24	55	71	29	41	13	18
bta-miR-2284aa	35	65	23	100	7	12	18	39	10	10	3	4
bta-miR-6517	16	27	19	62	9	22	27	47	18	26	29	19
bta-miR-338	54	74	5	134	1	4	14	16	3	1	4	4
bta-miR-494	0	0	0	0	28	43	15	12	58	103	20	14
bta-miR-139	41	30	44	101	6	2	3	21	15	7	10	11
bta-miR-324	25	39	6	56	21	19	14	31	22	20	27	8
bta-miR-23b-5p	20	28	8	50	7	3	2	3	53	31	20	33
bta-miR-193a-3p	12	6	4	18	23	17	38	37	27	53	12	4
bta-miR-454	37	46	6	135	1	4	4	15	1	0	0	0
bta-miR-2336	24	48	13	58	7	13	33	27	8	6	2	6
bta-miR-17-3p	34	51	10	50	10	7	20	5	13	10	10	14
bta-miR-2284z	23	46	21	56	6	11	17	26	7	10	2	6
bta-miR-9-3p	3	16	3	14	5	14	10	111	0	13	0	33
bta-miR-3432b	16	31	8	44	6	6	5	27	42	12	10	11
bta-miR-129	23	88	4	93	0	0	0	0	0	3	1	2
bta-miR-129-5p	23	88	4	93	0	0	0	0	0	3	1	2
bta-miR-2285h	6	42	4	73	5	5	9	30	8	11	8	8
bta-miR-24	15	16	15	24	10	6	16	16	19	36	16	15
bta-miR-582	35	67	2	96	0	0	0	0	1	0	0	0
bta-miR-130a	28	26	14	71	2	3	2	16	2	19	5	7
bta-miR-130b	14	36	4	63	5	9	8	23	6	13	9	3
bta-miR-2443	6	7	9	12	8	8	11	9	34	23	21	38
bta-miR-2419-3p	18	4	18	11	21	2	10	5	55	10	28	3
bta-miR-199a-3p	93	1	2	58	5	3	4	4	0	5	1	3
bta-miR-6523a	9	30	6	71	7	5	9	20	3	3	5	7
bta-miR-6119-3p	10	25	13	49	1	6	13	30	3	2	0	0
bta-miR-2284v	17	27	9	56	2	5	5	21	3	3	1	1
bta-miR-2285j	6	21	3	36	7	3	23	16	11	6	6	8
bta-miR-147	23	32	5	70	0	0	0	0	0	3	0	0
bta-miR-21-3p	12	26	8	40	3	1	2	8	4	13	1	7
bta-miR-144	57	0	1	51	0	0	0	0	0	0	0	0
bta-miR-206	5	6	4	3	7	4	4	3	7	4	24	36
bta-miR-195	11	17	29	36	0	0	0	0	2	2	1	1
bta-miR-1388-3p	22	16	14	24	0	0	3	13	1	0	0	3
bta-miR-2457	8	29	2	44	0	0	0	0	0	0	0	2
bta-miR-129-3p	3	24	2	51	0	0	0	0	0	0	0	0
bta-miR-1	14	1	23	5	2	2	0	8	4	1	0	0
