# Supplementary material for: Comparative Analysis of the miRNome of Bovine Milk Fat, Whey and Cells
Source: PLoS One. 2016 Apr 21;11(4):e0154129. doi: 10.1371/journal.pone.0154129 (PMC4839614; doi:10.1371/journal.pone.0154129)
Supplement: S3 Table — (XLSX) [file pone.0154129.s007.xlsx]

## Sheet: S3-1 Table
S3-1 Table miRDeep2 output for fat miRNA prediction
miRDeep2 score	Novel miRNA			Known miRNAs			estimated signal-to-noise	excision gears
	novel miRNAs reported by miRDeep2	novel miRNAs false positives	novel miRNA true positives	in species	in data	detected by miRDeep2
10	26	3 +/- 2	23 +/- 2 (89 +/- 6%)	793	383	186 (49%)	34.5	2
9	28	3 +/- 2	25 +/- 2 (89 +/- 6%)	793	383	187 (49%)	33.9	2
8	31	3 +/- 2	28 +/- 2 (90 +/- 6%)	793	383	187 (49%)	33.5	2
7	33	3 +/- 2	30 +/- 2 (90 +/- 5%)	793	383	191 (50%)	33.2	2
6	38	4 +/- 2	34 +/- 2 (90 +/- 4%)	793	383	197 (51%)	32	2
5	59	6 +/- 2	53 +/- 2 (89 +/- 4%)	793	383	257 (67%)	22.8	2
4	73	17 +/- 4	56 +/- 4 (76 +/- 6%)	793	383	274 (72%)	12	2
3	84	56 +/- 7	28 +/- 7 (34 +/- 8%)	793	383	278 (73%)	4.8	2
2	126	79 +/- 8	47 +/- 8 (38 +/- 6%)	793	383	291 (76%)	4	2
1	222	108 +/- 9	114 +/- 9 (51 +/- 4%)	793	383	316 (83%)	3.8	2
0	344	201 +/- 13	143 +/- 13 (41 +/- 4%)	793	383	321 (84%)	2.7	2
-1	400	363 +/- 17	38 +/- 16 (9 +/- 4%)	793	383	328 (86%)	1.8	2
-2	503	564 +/- 20	0 +/- 0 (0 +/- 0%)	793	383	332 (87%)	1.4	2
-3	659	690 +/- 21	0 +/- 2 (0 +/- 0%)	793	383	334 (87%)	1.3	2
-4	906	835 +/- 25	71 +/- 25 (8 +/- 3%)	793	383	339 (89%)	1.4	2
-5	1044	1139 +/- 25	0 +/- 0 (0 +/- 0%)	793	383	342 (89%)	1.2	2
-6	1146	1364 +/- 26	0 +/- 0 (0 +/- 0%)	793	383	342 (89%)	1	2
-7	1337	1519 +/- 29	0 +/- 0 (0 +/- 0%)	793	383	343 (90%)	1.1	2
-8	1577	1641 +/- 31	0 +/- 0 (0 +/- 0%)	793	383	344 (90%)	1.1	2
-9	1708	1723 +/- 31	6 +/- 11 (0 +/- 1%)	793	383	344 (90%)	1.2	2
-10	1787	1786 +/- 30	13 +/- 16 (1 +/- 1%)	793	383	344 (90%)	1.2	2

## Sheet: S3-2 Table
S3-2 Table miRDeep2 output for whey miRNA prediction
miRDeep2 score	Novel miRNA			Known miRNAs			estimated signal-to-noise	excision gears
	novel miRNAs reported by miRDeep2	novel miRNAs false positives	novel miRNA true positives	in species	in data	detected by miRDeep2
10	23	4 +/- 2	19 +/- 2 (83 +/- 9%)	793	373	169 (45%)	28.9	2
9	24	4 +/- 2	20 +/- 2 (83 +/- 9%)	793	373	170 (46%)	28.4	2
8	30	4 +/- 2	26 +/- 2 (86 +/- 7%)	793	373	170 (46%)	28.4	2
7	31	4 +/- 2	27 +/- 2 (86 +/- 7%)	793	373	174 (47%)	27.7	2
6	36	5 +/- 2	31 +/- 2 (86 +/- 6%)	793	373	176 (47%)	26.1	2
5	71	9 +/- 3	62 +/- 3 (87 +/- 4%)	793	373	242 (65%)	18.9	2
4	96	23 +/- 5	73 +/- 5 (76 +/- 5%)	793	373	254 (68%)	10.1	2
3	113	69 +/- 9	44 +/- 9 (39 +/- 8%)	793	373	262 (70%)	4.2	2
2	161	97 +/- 10	64 +/- 10 (40 +/- 6%)	793	373	273 (73%)	3.5	2
1	325	138 +/- 10	187 +/- 10 (57 +/- 3%)	793	373	291 (78%)	3.6	2
0	521	274 +/- 13	247 +/- 13 (47 +/- 3%)	793	373	303 (81%)	2.6	2
-1	609	584 +/- 18	26 +/- 17 (4 +/- 3%)	793	373	311 (83%)	1.4	2
-2	793	957 +/- 24	0 +/- 0 (0 +/- 0%)	793	373	316 (85%)	1.1	2
-3	1111	1181 +/- 29	0 +/- 0 (0 +/- 0%)	793	373	325 (87%)	1.2	2
-4	1586	1478 +/- 35	108 +/- 35 (7 +/- 2%)	793	373	326 (87%)	1.2	2
-5	1806	2148 +/- 39	0 +/- 0 (0 +/- 0%)	793	373	327 (88%)	1	2
-6	1996	2605 +/- 37	0 +/- 0 (0 +/- 0%)	793	373	328 (88%)	0.9	2
-7	2457	2920 +/- 38	0 +/- 0 (0 +/- 0%)	793	373	332 (89%)	0.9	2
-8	2904	3139 +/- 39	0 +/- 0 (0 +/- 0%)	793	373	332 (89%)	1	2
-9	3169	3283 +/- 39	0 +/- 0 (0 +/- 0%)	793	373	332 (89%)	1	2
-10	3341	3384 +/- 39	2 +/- 8 (0 +/- 0%)	793	373	332 (89%)	1.1	2

## Sheet: S3-3 Table
S3-3 Table miRDeep2 output for milk cell miRNA prediction
miRDeep2 score	Novel miRNA			Known miRNAs			estimated signal-to-noise	excision gears
	novel miRNAs reported by miRDeep2	novel miRNAs false positives	novel miRNA true positives	in species	in data	detected by miRDeep2
10	53	5 +/- 2	48 +/- 2 (91 +/- 4%)	793	394	207 (53%)	29.6	3
9	56	5 +/- 2	51 +/- 2 (91 +/- 4%)	793	394	207 (53%)	29.1	3
8	60	5 +/- 2	55 +/- 2 (92 +/- 4%)	793	394	209 (53%)	28.9	3
7	62	5 +/- 2	57 +/- 2 (91 +/- 4%)	793	394	209 (53%)	28	3
6	69	6 +/- 2	63 +/- 2 (91 +/- 4%)	793	394	215 (55%)	26	3
5	105	11 +/- 4	94 +/- 4 (89 +/- 3%)	793	394	267 (68%)	18.2	3
4	121	30 +/- 5	91 +/- 5 (75 +/- 4%)	793	394	279 (71%)	9.1	3
3	135	87 +/- 9	48 +/- 9 (36 +/- 7%)	793	394	283 (72%)	3.8	3
2	177	118 +/- 11	59 +/- 11 (33 +/- 6%)	793	394	294 (75%)	3.2	3
1	329	160 +/- 13	169 +/- 13 (52 +/- 4%)	793	394	321 (81%)	3.3	3
0	422	297 +/- 16	125 +/- 16 (30 +/- 4%)	793	394	329 (84%)	2.2	3
-1	470	499 +/- 19	1 +/- 3 (0 +/- 1%)	793	394	331 (84%)	1.4	3
-2	594	623 +/- 23	1 +/- 6 (0 +/- 1%)	793	394	335 (85%)	1.3	3
-3	751	735 +/- 25	19 +/- 20 (3 +/- 3%)	793	394	337 (86%)	1.4	3
-4	855	897 +/- 26	1 +/- 5 (0 +/- 1%)	793	394	338 (86%)	1.2	3
-5	941	1116 +/- 31	0 +/- 0 (0 +/- 0%)	793	394	338 (86%)	1.1	3
-6	1011	1237 +/- 32	0 +/- 0 (0 +/- 0%)	793	394	338 (86%)	1	3
-7	1176	1329 +/- 32	0 +/- 0 (0 +/- 0%)	793	394	340 (86%)	1.1	3
-8	1267	1392 +/- 31	0 +/- 0 (0 +/- 0%)	793	394	340 (86%)	1.1	3
-9	1326	1439 +/- 31	0 +/- 0 (0 +/- 0%)	793	394	341 (87%)	1.1	3
-10	1374	1474 +/- 31	0 +/- 0 (0 +/- 0%)	793	394	341 (87%)	1.1	3
