# Supplementary material for: Comparative Analysis of the miRNome of Bovine Milk Fat, Whey and Cells
Source: PLoS One. 2016 Apr 21;11(4):e0154129. doi: 10.1371/journal.pone.0154129 (PMC4839614; doi:10.1371/journal.pone.0154129)
Supplement: S5 Table — (XLSX) [file pone.0154129.s009.xlsx]

## Sheet: S5 Table
S5 Table: Raw read counts of novel miRNAs expressed in milk fractions
#miRNA	Cell_12	Cell_16	Cell_34	Cell_710	Fat_12	Fat_16	Fat_34	Fat_710	Whey_12	Whey_16	Whey_34	Whey_710
bta-miR-EIA10_2262	76	176	77	231	239	78	81	180	1955	1866	1830	1008
bta-miR-EIA10_2318	57	109	16	153	43	25	52	57	37	64	30	12
bta-miR-EIA10_2454	20	42	6	84	13	8	15	23	8	12	11	5
bta-miR-EIA11_3042	92	104	156	62	34	25	174	30	16	14	34	12
bta-miR-EIA11_3211	23	34	16	72	33	22	28	44	38	13	25	29
bta-miR-EIA11_3253	68	62	54	128	118	104	176	212	139	208	78	65
bta-miR-EIA11_4430	277	260	544	303	221	142	183	192	219	370	408	142
bta-miR-EIA12_4806	32	39	36	73	49	42	87	142	44	76	24	39
bta-miR-EIA13_5596	3	7	4	17	13	2	21	21	9	7	4	10
bta-miR-EIA13_5721	33	67	10	108	20	12	7	15	25	17	16	2
bta-miR-EIA13_5741	14	32	22	56	43	22	44	53	52	36	27	41
bta-miR-EIA16_10012	6	7	3	20	0	2	5	11	6	6	6	10
bta-miR-EIA16_9162	105	310	249	136	43	35	58	37	77	98	213	106
bta-miR-EIA16_9639	31	73	26	122	51	28	53	74	59	49	33	47
bta-miR-EIA16_9814	18	12	4	44	2	2	0	4	1	0	1	1
bta-miR-EIA17_10827	234	581	626	294	97	89	247	99	128	141	366	188
bta-miR-EIA17_11236	15	59	8	83	2	9	5	11	5	4	3	12
bta-miR-EIA18_12944	359	462	197	781	223	213	231	360	169	347	57	135
bta-miR-EIA2_15537	150	661	396	269	73	93	81	146	10	18	24	35
bta-miR-EIA2_15753	54	71	15	124	39	23	50	45	35	49	27	5
bta-miR-EIA2_16195	4	3	2	2	10	24	17	29	32	18	18	70
bta-miR-EIA22_19288	17	30	7	45	26	12	43	27	22	26	14	4
bta-miR-EIA23_20600	24	0	14	99	4	0	2	11	4	0	0	1
bta-miR-EIA25_22981	446	745	706	736	611	329	151	375	181	271	615	403
bta-miR-EIA26_23261	131	50	122	69	203	135	264	333	760	319	324	414
bta-miR-EIA26_23720	19	6	11	13	50	25	42	43	55	54	31	33
bta-miR-EIA28_24643	12	72	0	136	0	4	0	19	1	0	6	2
bta-miR-EIA28_24810	37	57	29	89	89	101	121	182	93	69	66	35
bta-miR-EIA3_26082	3	1	4	2	19	0	25	0	11	1	11	0
bta-miR-EIA3_26112	7	15	1	54	1	4	0	22	0	0	0	4
bta-miR-EIA3_26811	118	319	37	568	45	25	39	69	52	45	26	42
bta-miR-EIA4_28627	7	14	2	47	0	4	4	7	5	8	16	7
bta-miR-EIA4_28974	17	32	8	49	25	12	42	28	23	25	13	5
bta-miR-EIA5_29929	9	12	1	90	2	4	0	38	1	1	1	3
bta-miR-EIA5_31186	339	588	564	374	99	65	372	78	46	53	85	75
bta-miR-EIA6_31816	70	208	92	232	239	208	448	471	219	302	67	102
bta-miR-EIA7_33603	21	34	73	36	32	44	195	104	39	136	51	15
bta-miR-EIA8_34797	16	25	3	17	46	58	7	72	44	69	5	32
bta-miR-EIA9_35954	1495	4689	2773	2375	963	596	549	980	314	501	846	361
bta-miR-EIA9_36645	14	20	9	53	10	8	19	38	17	22	15	10
bta-miR-EIAX_37095	54	76	13	127	40	24	53	43	36	51	28	5
bta-miR-EIAX_37814	77	210	34	309	15	16	30	55	18	25	11	5
bta-miR-EIAX_37923	3	5	2	2	0	1	0	1	2	36	103	17
bta-miR-EIAX_38151	2204	3209	1698	5599	1577	2134	5744	5975	2469	3899	788	1344
