# Supplementary material for: Comparative Analysis of the miRNome of Bovine Milk Fat, Whey and Cells
Source: PLoS One. 2016 Apr 21;11(4):e0154129. doi: 10.1371/journal.pone.0154129 (PMC4839614; doi:10.1371/journal.pone.0154129)
Supplement: S6 Table — (XLSX) [file pone.0154129.s010.xlsx]

## Sheet: S6 Table
S6 Table. Most significantly enriched pathways of the target genes of 14 top expressed miRNAs in milk
Ingenuity Canonical Pathways	-log(p-value)	Molecules	#Molecules
Axonal Guidance Signaling	9.01E01	DPYSL2,ADAMTS8,GLI2,PIK3R1,SOS2,KRAS,SEMA4F,NTN1,SRGAP2,GNA13,PLCL1,GNG12,ITGA4,AKT2,PRKCQ,SEMA5A,CRKL,RAP1A,GNG10,MET,ARHGEF6,PIK3CD,BDNF,SEMA6A,EPHA4,PLXNA2,SEMA6C,GNG7,ACTR3,MYSM1,SOS1,PFN2,PIK3R2,GNG5,UNC5C,NRP2,GRB2,ITGA2,EPHA3,SEMA3A,WIPF1,NTRK3,EPHA5,BMP7,PRKACB,SEMA6B,MMP13,LIMK1,GNAT1,PPP3R1,WNT4,ADAM23,RASA1,ADAMTS5,EPHA7,PAPPA,NGEF,ADAMTS1,ARHGEF15,GNAZ,ADAMTS9,PDGFB,PIK3R3,PTPN11,ADAM…	194
Protein Kinase A Signaling	6.51E01	MYH10,DUSP8,TGFBR1,ACP1,NTN1,GNB4,GYS1,DUSP3,CAMK2A,PTPRO,PLCB1,GNA13,DUSP12,PLCL1,PRKD3,EYA2,GNG12,PTPRG,YWHAG,PRKCQ,ADD2,CREBBP,PTCH1,YWHAZ,PLCL2,ITPR1,PTPN3,CREB5,PTP4A1,RAP1A,GNG10,ATF2,PDE8A,EYA3,DUSP4,RAP1B,AKAP12,TCF4,AKAP8,PTPN2,PDE7A,PDIA3,PTPN13,PTPN9,MYLK3,AKAP7,PTPN12,GNG7,AKAP11,EP300,AKAP2,PLCD1,DUSP5,PTPRJ,PDE3B,CREB1,DCC,PRKCE,PDE4D,CNGB3,GNG5,CTNNB1,PPP3CA,CAMK2B,MTMR3,AKAP5,PTPR…	157
Cardiac Hypertrophy Signaling	5.39E01	TGFBR1,PIK3R1,SRF,HRAS,KRAS,IL6,MAP3K4,ADRB3,GNB4,PLCB1,GNA13,PLCL1,GNG12,MAP3K2,MAP3K9,CREBBP,CACNA1C,PLCL2,ATF2,GNG10,ADRA1D,MAP3K12,IRS1,MAP2K3,PIK3CD,GNAL,PDIA3,MAP3K5,EIF4E,GNG7,EP300,PLCD1,MTOR,HAND2,ADRB1,JUN,IGF1,SOS1,CREB1,RHOU,IGF1R,PIK3R2,GNG5,PPP3CA,CACNA1D,GRB2,PLCG1,GNAI3,CALM1 (includes others),MEF2D,ADCY1,MAP3K3,MAP2K4,PRKACB,ADRA2B,MAPK1,HAND1,TGFBR2,ROCK2,RHOG,CACNA1E,RHOB,GNAT1…	108
Glucocorticoid Receptor Signaling	5.27E01	TGFBR1,PRKAB1,PRKAB2,SGK1,PIK3R1,SOS2,SMARCD2,HRAS,KRAS,ARID2,IL6,SERPINE1,CREBZF,SMAD2,SELE,AKT2,CDKN1C,MED1,CREBBP,PCK1,STAT3,TAF9B,TAF4B,HSPA8,POU2F1,TAF5,GTF2H1,NR3C2,PIK3CD,TNF,POU2F2,SMARCA4,EP300,GTF2A2,KAT2B,JUN,NCOA2,SOS1,CREB1,CEBPA,NCOR1,PIK3R2,FKBP5,PPP3CA,IFNG,GRB2,IL10,IL13,TAF7L,GTF2E1,CDKN1A,NCOR2,PTGS2,NRIP1,TAF15,PRKACB,MAP2K4,JAK1,POLR2D,MAPK1,NFATC3,SMAD3,PBX1,HSPA5,TSC22D3,PG…	119
Breast Cancer Regulation by Stathmin1	4.98E01	PRKACB,MAPK1,PPP2CA,PIK3R1,SOS2,HRAS,LIMK2,ARHGEF1,KRAS,TUBB,LIMK1,ROCK2,STMN1,E2F6,GNB4,PAK1,CAMK2D,CAMK2A,PPP1R7,ADCY5,PPM1L,MRAS,PLCB1,GNA13,PRKD3,E2F2,GNG12,TP53,PPP1R14C,TUBB3,CCNE2,PRKCQ,ARHGEF15,RAC1,ARHGEF17,ITPR1,GNG10,PIK3R3,ADCY9,CDC42,PPP2R3A,PPP2R4,RHOA,PRKCD,E2F1,ARHGEF6,ARHGEF18,PIK3CD,PRKCH,ARHGEF9,ARHGEF10,CDK2,CAMK4,PPP2R2A,ARHGEF7,PPP1CB,E2F3,GNG7,SHC1,PPP1CC,PPP1R10,PPP1R12A,S…	96
Ephrin Receptor Signaling	4.8E01	RAPGEF1,GRIN2A,MAPK1,ITSN1,EPHB2,WASL,SOS2,ARPC5,CXCL12,ACP1,HRAS,KRAS,LIMK2,LIMK1,ROCK2,VEGFA,GNB4,ITGA3,PAK1,CFL2,GNAT1,MRAS,GNA13,RASA1,GNG12,ITGA4,EPHA7,NGEF,AKT2,KALRN,ARHGEF15,CRKL,CREBBP,RAC1,ITGA5,STAT3,GNAZ,CREB5,RAP1A,PDGFB,ATF2,GRIN3A,GNG10,PTPN11,CDC42,RHOA,GNAO1,PAK7,EPHA2,GNAL,RAP1B,FYN,RGS3,PTPN13,PDGFA,GRIN2D,ABL1,EPHA4,PDGFC,GNG7,EP300,SHC1,EFNB2,ACTR3,EPHA8,SDC2,EFNA5,CREB1,SOS1…	90
Signaling by Rho Family GTPases	4.65E01	PIK3R1,ARPC5,ARHGEF1,SLC9A1,CLIP1,GNB4,PAK1,ITGA3,PPP1R12B,GNA13,CDH13,GNG12,ITGA4,MAP3K9,SEPT7,ITGA5,ARHGEF17,KIAA1804,GNG10,MAP3K12,CDH2,ACTA2,PIP5K1C,ARHGEF6,PAK7,ARHGEF18,PIK3CD,ARHGEF10,PIP4K2A,ARHGEF9,GNAL,PIP4K2C,PPP1R12C,SEPT3,ARHGEF7,WASF3,GNG7,CDH11,ACTR3,JUN,RHOU,ARHGEF3,PIK3R2,GNG5,PI4KA,CDH4,ITGA2,CDH6,VIM,GNAI3,WIPF1,MAP2K4,MAPK1,WASL,PIKFYVE,PIP4K2B,LIMK2,CDC42EP2,LIMK1,STMN1,ROCK2…	103
Actin Cytoskeleton Signaling	4.64E01	MYH10,MYH9,MPRIP,MAPK1,PIK3R1,WASL,ARPC5,SOS2,PIKFYVE,PIP4K2B,HRAS,LIMK2,TLN1,KRAS,ARHGEF1,SSH1,SLC9A1,F2,LIMK1,ROCK2,ITGA3,PAK1,PPP1R12B,FGF18,CFL2,FGF12,MRAS,GNA13,TMSB10/TMSB4X,SSH2,ARHGAP24,ACTA1,GNG12,ITGA4,TIAM1,FGF9,CRKL,RDX,RAC1,ITGA5,WASF1,FGD1,PDGFB,PIK3R3,TLN2,ACTA2,CDC42,PIP5K1C,RHOA,ARHGEF6,PIK3CD,VAV1,PAK7,PIP4K2A,PIP4K2C,FGF5,ABI2,FN1,PDGFA,FGF2,ARHGEF7,MYLK3,PPP1CB,TRIO,MYLK,MYH11…	99
Role of Macrophages, Fibroblasts and Endothelial Cells in Rheumatoid Arthritis	4.48E01	SOCS1,WNT10B,PIK3R1,HRAS,KRAS,IL6,CCND1,VEGFA,CAMK2A,PLCB1,PLCL1,PRKD3,SELE,AKT2,PRKCQ,CREBBP,STAT3,PLCL2,CREB5,ATF2,PIK3CD,MAP2K3,TNF,WNT1,TCF4,FN1,FGF2,PDIA3,LRP6,CEBPD,EP300,PLCD1,JUN,CREB1,CEBPA,PRKCE,PIK3R2,TLR3,TNFRSF1B,CTNNB1,PPP3CA,CAMK2B,IL10,IL15,PLCG1,CALM1 (includes others),CSF1,SOST,LRP1,TCF7L2,MAP2K4,SOCS3,TRAF3,MAPK1,NFATC3,FZD3,CXCL12,CSNK1A1,WNT16,MMP13,CEBPG,MYC,ROCK2,IKBKB,CAMK…	115
ERK/MAPK Signaling	4.46E01	PRKACB,RAPGEF1,MAPK1,PPP2CA,PIK3R1,SOS2,SRF,HRAS,TLN1,KRAS,MYC,YWHAQ,LAMTOR3,ITGA3,PAK1,PPP1R7,ETS2,PPM1L,MRAS,ELF5,ITGA4,ETS1,PPP1R14C,YWHAG,YWHAB,CRKL,CREBBP,YWHAZ,RAC1,ITGA5,MAPKAPK5,STAT3,CREB5,RAP1A,ATF2,PIK3R3,H3F3A/H3F3B,TLN2,DUSP9,PPP2R3A,PPP2R4,DUSP1,PRKCD,PIK3CD,PAK7,DUSP4,ESR1,RAP1B,FYN,PPP2R2A,PPP1CB,RAPGEF4,EIF4E,KSR1,EP300,SHC1,ELF4,PPP1CC,PPP1R10,PPP1R12A,CREB1,SOS1,PRKAR1B,PRKCE,P…	90
G-Protein Coupled Receptor Signaling	4.39E01	HCAR3,GRM3,PIK3R1,SOS2,HRAS,KRAS,ADRB3,HRH1,CHRM2,LAMTOR3,LTB4R,CAMK2A,HTR1E,PLCB1,AKT2,CNR1,CREBBP,STAT3,CREB5,RAP1A,ATF2,ADRA1D,PDE8A,NPR3,DUSP4,PIK3CD,PTGER2,GNAL,FYN,HTR4,PDE7A,EP300,ADRB1,PDE3B,SOS1,CREB1,PRKCE,PDE4D,PIK3R2,ADORA1,HCAR2,CAMK2B,RGS2,GRB2,RGS16,GRM5,GNAI3,RASGRP1,ADCY1,S1PR1,ENPP6,PRKACB,ADRA2B,ADRBK1,MAPK1,PDE12,LHCGR,PDPK1,IKBKB,CAMK2D,PDE7B,ADCY5,MRAS,RASA1,PDE10A,OPRM1,RGS…	105
Role of NFAT in Cardiac Hypertrophy	4.36E01	MAP2K4,PRKACB,LIF,TGFBR1,MAPK1,PIK3R1,SOS2,CSNK1A1,HRAS,HAND1,KRAS,IL6,TGFBR2,GNB4,CAMK2D,CAMK2A,ADCY5,PPP3R1,MRAS,PLCB1,GSK3B,PLCL1,PRKD3,GNG12,AKT2,HDAC4,PRKCQ,SLC8A2,ITPR1,PLCL2,HDAC5,GNG10,PIK3R3,ADCY9,PRKCD,MAPK10,PIK3CD,PRKCH,MAP2K3,IL6ST,CAMK4,PDIA3,MAPK11,GNG7,EP300,PLCD1,SHC1,IGF1,PPP3CB,SOS1,PRKAR1B,IGF1R,TGFB2,PRKCE,PIK3R2,GNG5,PPP3CA,CAMK2B,PRKCA,SRC,HDAC9,AKAP5,MAP2K7,ADCY2,NRAS,PIK3…	87
Colorectal Cancer Metastasis Signaling	4.33E01	WNT10B,TGFBR1,PIK3R1,SOS2,HRAS,KRAS,IL6,CCND1,MMP24,VEGFA,GNB4,GNG12,TP53,SMAD2,AKT2,ADRBK2,STAT3,GNG10,PIK3CD,PTGER2,TNF,WNT1,SIAH1,TCF4,LRP6,GNG7,JUN,SOS1,RHOU,DCC,PIK3R2,TLR3,GNG5,CTNNB1,IFNG,GRB2,MMP10,MSH2,ADCY1,PTGS2,TCF7L2,LRP1,MAP2K4,PRKACB,JAK1,MAPK1,ADRBK1,FZD3,MMP16,SMAD3,MMP13,WNT16,TGFBR2,MYC,RHOG,RHOB,ADCY5,WNT7B,MRAS,WNT4,GSK3B,FZD2,RALGDS,CASP3,IL6R,RAC1,PIK3R3,BCL2L1,ADCY9,RHOQ,R…	100
Glioblastoma Multiforme Signaling	4.3E01	CDKN2A,WNT10B,MAPK1,FZD3,PIK3R1,SOS2,NF2,HRAS,WNT16,KRAS,CCND1,PTEN,MYC,RB1,E2F6,RHOG,RHOB,WNT7B,MRAS,WNT4,PLCB1,GSK3B,PLCL1,FZD2,E2F2,PDGFRB,TP53,RPS6KB1,AKT2,RAC1,CDK6,ITPR1,PLCL2,PDGFB,PIK3R3,IGF2,RHOQ,RND3,CDC42,RHOA,PRKCD,E2F1,PIK3CD,LEF1,FZD5,CDK2,WNT1,FZD10,TSC1,PDIA3,PDGFA,CDK4,E2F3,PDGFC,PLCD1,SHC1,MTOR,IGF1,RHOT1,SOS1,PDGFRA,E2F5,IGF1R,RHOU,PIK3R2,CTNNB1,SRC,NRAS,PIK3C2A,GRB2,PLCG1,FZD8…	78
B Cell Receptor Signaling	4.23E01	MAP2K4,RAP2B,GAB2,MAPK1,NFATC3,PIK3R1,SOS2,HRAS,PDPK1,KRAS,MAP3K4,BCL6,PTEN,IKBKB,CAMK2D,CAMK2A,CFL2,PPP3R1,MRAS,GSK3B,MAP3K2,ETS1,MAP3K9,RPS6KB1,AKT2,PRKCQ,MAP3K13,CREBBP,RAC1,MALT1,CREB5,RAP1A,ATF2,PIK3R3,MAP3K12,BCL2L1,GAB1,PTPN11,CDC42,PIK3CD,MAP2K3,PIK3AP1,VAV1,RAP1B,RAP2A,CAMK4,POU2F2,NFKBIE,ABL1,MAP3K5,MAPK11,EP300,SHC1,MTOR,JUN,NFAT5,PPP3CB,CARD10,INPP5B,CREB1,SOS1,PIK3R2,CHUK,PPP3CA,CAMK…	85
Dopamine-DARPP32 Feedback in cAMP Signaling	4.21E01	PRKACB,GRIN2A,KCNJ2,CSNK1G1,PPP2CA,CSNK1A1,KCNJ16,ATP2A2,CACNA1E,ADCY5,PPP1R7,PPP3R1,PPM1L,PLCB1,PLCL1,PRKD3,KCNJ12,PPP1R14C,PRKCQ,GUCY1A3,CREBBP,CSNK1D,CACNA1C,PAWR,ITPR1,PLCL2,DRD2,CREB5,ATF2,GRIN3A,ADCY9,PPP2R3A,PPP2R4,KCNJ10,KCNJ5,PRKCD,PRKCH,NOS1,CAMK4,PDIA3,PPP2R2A,GRIN2D,PPP1CB,KCNJ11,EP300,CSNK1E,PLCD1,PPP1CC,PPP3CB,PPP1R10,PPP1R12A,CREB1,PRKAR1B,PRKCE,PPP2R5C,PPP2R2C,DRD3,PPP3CA,PRKCA,GR…	81
RhoGDI Signaling	4.1E01	WASL,ARPC5,PIKFYVE,PIP4K2B,LIMK2,ARHGEF1,LIMK1,ROCK2,GNB4,PAK1,ITGA3,RHOG,PPP1R12B,CFL2,GNAT1,RHOB,MRAS,GNA13,DLC1,CDH13,GNG12,ACTA1,ITGA4,ARHGEF15,CREBBP,RAC1,RDX,ITGA5,WASF1,ARHGEF17,GRIP1,GNAZ,GNG10,ARHGAP5,CDH2,RHOQ,ACTA2,RND3,CDC42,PIP5K1C,RHOA,GNAO1,ARHGEF6,PAK7,ARHGEF18,ARHGEF9,PIP4K2A,ESR1,ARHGEF10,ESR2,PIP4K2C,GNAL,PPP1R12C,ARHGEF7,GNG7,CDH11,EP300,ACTR3,PPP1R12A,RHOT1,RHOU,ARHGEF3,GNG5,…	83
AMPK Signaling	3.96E01	ADRA2B,PRKACB,CAB39,MAPK1,PRKAB2,PRKAB1,PPP2CA,PIK3R1,PDPK1,SMARCD2,ARID2,CCND1,ADRB3,PPM1D,GYS1,PPM1L,MRAS,PRKAA1,IRS2,PPM1A,RPS6KB1,PFKFB3,AKT2,CPT1A,SLC2A1,CREBBP,AK3,CREB5,FOXG1,ATF2,PFKM,ADRA1D,PIK3R3,ADRA2A,PPP2R3A,PPP2R4,IRS1,SIRT1,PIK3CD,MAP2K3,ACACA,INSR,PBRM1,TSC1,ULK1,ARID1A,PPP2R2A,ADIPOQ,MAPK11,SMARCA4,EP300,CCNA2,MTOR,KAT2B,ADRB1,CREB1,FOXO3,PRKAR1B,PRKAA2,RPTOR,PPP2R5C,PPP2R2C,PIK3…	83
HGF Signaling	3.9E01	CDKN2A,MAP2K4,RAPGEF1,MAPK1,PIK3R1,SOS2,HRAS,KRAS,IL6,MAP3K4,CCND1,ITGA3,PAK1,ETS2,MRAS,ELF5,PRKD3,ITGA4,MAP3K2,ETS1,MAP3K9,AKT2,PRKCQ,CRKL,MAP3K13,RAC1,ITGA5,STAT3,RAP1A,ATF2,MET,PIK3R3,MAP3K12,GAB1,PTPN11,CDC42,PRKCD,MAPK10,PIK3CD,PRKCH,CDK2,RAP1B,MAP3K5,ELF4,JUN,HGF,SOS1,PRKCE,PIK3R2,PRKCA,MAP2K7,NRAS,PIK3C2A,GRB2,MAP3K1,ITGA2,PLCG1,MAPK9,ELF2,CDKN1A,PTGS2,ELK1,MAP3K3	63
Huntington's Disease Signaling	3.84E01	MAP2K4,POLR2D,MAPK1,VTI1A,SGK1,REST,PIK3R1,SOS2,NAPG,HRAS,PDPK1,HSPA5,CDK5R1,NSF,GNB4,CPLX2,VAMP3,DLG4,PLCB1,TCERG1,PRKD3,RASA1,GNG12,TP53,CAPN5,AKT2,HDAC4,PRKCQ,CASP3,PSMF1,CREBBP,HSPA9,TBP,DNM3,ITPR1,CREB5,STX1A,ATF2,HDAC5,TAF9B,GNG10,HSPA8,PIK3R3,BCL2L1,DNAJC5,TAF4,PRKCD,CLTCL1,HTT,PRKCH,PIK3CD,CAPN3,BDNF,NGF,GNG7,EP300,SHC1,MTOR,JUN,POLR2C,SP1,IGF1,CREB1,SOS1,IGF1R,PRKCE,NCOR1,PIK3R2,GOSR1,GN…	93
Thrombin Signaling	3.79E01	MPRIP,MAPK1,PIK3R1,HRAS,PDPK1,ARHGEF1,KRAS,GATA2,F2,ROCK2,GNB4,IKBKB,RHOG,CAMK2D,CAMK2A,PPP1R12B,GNAT1,RHOB,ADCY5,MRAS,PLCB1,GNA13,PLCL1,PRKD3,GNG12,RPS6KB1,AKT2,PRKCQ,ARHGEF15,TBP,ITPR1,PLCL2,GNAZ,GNG10,PIK3R3,ADCY9,RHOQ,RND3,RHOA,PRKCD,GNAO1,ARHGEF6,PIK3CD,PRKCH,ARHGEF10,ARHGEF9,GNAL,CAMK4,PDIA3,PPP1CB,MYLK,MAPK11,GNG7,PLCD1,SHC1,PPP1R12A,RHOT1,CREB1,SOS1,RHOU,PRKCE,GATA6,PIK3R2,ARHGEF3,GNG5,CA…	84
Hepatic Fibrosis / Hepatic Stellate Cell Activation	3.78E01	MYH10,MYH9,TGFBR1,CTGF,LHX2,SMAD3,KLF6,COL9A3,MMP13,IL6,TGFBR2,VEGFA,SERPINE1,KLF12,COL11A2,FASLG,TNFRSF11B,TIMP2,PDGFRB,COL19A1,SMAD2,COL4A1,IL6R,COL2A1,IGFBP5,IFNAR2,PDGFB,MET,IGF2,ACTA2,COL6A3,COL13A1,COL25A1,TNF,IFNAR1,CCR7,COL3A1,IL1A,COL4A5,FN1,COL4A6,LEPR,FGF2,PDGFA,COL4A3,COL10A1,MYH11,COL4A2,PDGFC,COL6A6,FAS,COL15A1,BCL2,COL5A1,COL1A2,IGF1,EDN1,HGF,PDGFRA,IGF1R,TGFB2,COL22A1,SMAD4,TNFRSF…	82
Role of Osteoblasts, Osteoclasts and Chondrocytes in Rheumatoid Arthritis	3.77E01	MAP2K4,WNT10B,MAPK1,FZD3,NFATC3,PIK3R1,TAB2,CSNK1A1,WNT16,MMP13,IL6,ITGB3,IKBKB,ITGA3,RUNX2,WNT7B,PPP3R1,WNT4,GSK3B,SMAD1,ADAMTS5,FZD2,TNFRSF11B,AKT2,ITGA5,PIK3R3,CBL,MAPK10,PIK3CD,MAP2K3,FZD5,LEF1,TNF,WNT1,FZD10,TCF4,IL1A,ADAM17,CAMK4,FRZB,NFKBIE,BMP3,MMP14,LRP6,BMPR2,SMAD5,MAP3K5,BCL2,SMURF1,JUN,NFAT5,IGF1,PPP3CB,DKK3,SMAD4,PIK3R2,CHUK,TNFRSF1B,CTNNB1,PPP3CA,SRC,IFNG,MAP2K7,IL1RAPL2,PIK3C2A,IL1…	90
PPARα/RXRα Activation	3.77E01	MAP2K4,PRKACB,PPARA,TGFBR1,GPD1,MAPK1,PRKAB2,PRKAB1,TGFBR3,SMAD3,SOS2,HRAS,KRAS,IL6,ABCA1,TGFBR2,IKBKB,GPD2,ADCY5,MRAS,PRKAA1,PLCB1,PLCL1,SMAD2,MED1,CREBBP,NR2C2,PLCL2,ACVR1B,NCOA3,CAND1,ADCY9,IRS1,MAP2K3,INSR,ADIPOR2,PDIA3,NFKBIE,ADIPOQ,BMPR2,ACVR2B,EP300,PLCD1,SHC1,CHD5,JUN,SOS1,PRKAR1B,CLOCK,PRKAA2,TGFB2,SMAD4,NCOR1,CHUK,STAT5B,GOT2,ACVR1C,PRKCA,ADCY2,MAP2K7,NRAS,IL1RAPL2,GRB2,ACOX1,ADCY3,ACVR…	81
Integrin Signaling	3.68E01	RAP2B,MAP2K4,RAPGEF1,ARHGAP26,MPRIP,MAPK1,ARF1,PIK3R1,WASL,SOS2,ARPC5,HRAS,KRAS,TLN1,PTEN,ITGB3,ITGA3,PAK1,RHOG,PPP1R12B,RHOB,ITGA9,ITGA11,ARF4,ITGAV,MRAS,GSK3B,ACTA1,ITGA4,CAPN5,AKT2,CRKL,RALB,RAC1,ITGA6,ITGA5,TSPAN2,BCAR3,RAP1A,PDGFB,PIK3R3,ARHGAP5,RHOQ,TLN2,ACTA2,RND3,CDC42,RHOA,PAK7,PIK3CD,CAPN3,RAP1B,FYN,RAP2A,RALA,ARHGEF7,MYLK3,ABL1,PPP1CB,MYLK,ITGB8,SHC1,ACTR3,PPP1R12A,RHOT1,SOS1,RHOU,PIK3…	85
CREB Signaling in Neurons	3.66E01	PRKACB,GRIN2A,POLR2D,MAPK1,GRM3,PIK3R1,SOS2,HRAS,KRAS,GRIA4,GNB4,CAMK2D,CAMK2A,GNAT1,ADCY5,MRAS,PLCB1,GNA13,PLCL1,PRKD3,GNG12,AKT2,PRKCQ,CREBBP,GRIA2,TBP,ITPR1,GNAZ,PLCL2,CREB5,ATF2,GNG10,PIK3R3,ADCY9,PRKCD,GNAO1,PIK3CD,PRKCH,GNAL,GRM2,CAMK4,PDIA3,GRIN2D,GRIA1,GNG7,EP300,PLCD1,SHC1,POLR2C,SOS1,CREB1,PRKAR1B,PRKCE,PIK3R2,GRIK2,GNG5,CAMK2B,PRKCA,GRIN1,ADCY2,NRAS,PIK3C2A,GRB2,GRIK3,ADCY3,GNAI1,PLCG1…	78
Regulation of the Epithelial-Mesenchymal Transition Pathway	3.66E01	MAP2K4,WNT10B,TGFBR1,JAK1,MAPK1,FZD3,PIK3R1,SMAD3,SOS2,HRAS,WNT16,KRAS,BCL9,FGFR3,MAML1,TGFBR2,FGF18,WNT7B,FGF12,MRAS,WNT4,GSK3B,FRS2,FZD2,HMGA2,PDGFRB,ETS1,SMAD2,AKT2,JAG2,FGF9,SNAI1,STAT3,ZEB1,PIK3R3,PYGO2,MET,CDH2,GAB1,PTPN11,RHOA,PIK3CD,MAP2K3,LEF1,FZD5,JAG1,NOTCH1,WNT1,FGF5,LOX,FZD10,ADAM17,TCF4,SNAI2,FGF2,TWIST1,PARD6B,SMURF1,HGF,SOS1,TGFB2,SMAD4,PIK3R2,CTNNB1,FGF7,FGF16,MAP2K7,NRAS,ESRP2,P…	81
Superpathway of Inositol Phosphate Compounds	3.53E01	SOCS3,MINPP1,DUSP8,MTMR9,PIK3R1,PPFIA3,PIKFYVE,IPPK,ACP1,PIP4K2B,PPFIA2,PTEN,SACM1L,IPMK,IP6K3,PPP1R7,NUDT11,PTPRO,PLCB1,IP6K1,RASA1,CDC25A,PTPN20,PPTC7,PAWR,PTPRM,PIK3R3,PPAPDC2,ITPK1,PTPN11,PPP2R3A,PIP5K1C,DUSP1,PPP2R4,CDIPT,PPM1H,DUSP23,PIK3CD,PIP4K2A,SIRPA,PIP4K2C,PPP1R12C,PTPN2,PTPN13,STYX,PPM1K,INPP5A,PTPN12,PTPRF,PXYLP1,PLCD1,CDC25B,MTMR6,PPP1CC,PTPRJ,PPP1R12A,DUSP10,INPP5B,PPM1F,PI4K2B,PA…	82
cAMP-mediated signaling	3.51E01	ADRA2B,PRKACB,ENPP6,HCAR3,MAPK1,ADRBK1,GRM3,PDE12,LHCGR,ADRB3,LAMTOR3,CHRM2,LTB4R,CAMK2D,CAMK2A,PDE7B,ADCY5,HTR1E,PPP3R1,PKIA,PDE10A,OPRM1,CNR1,CREBBP,RGS4,STAT3,PDE4B,DRD2,CREB5,RAP1A,ATF2,CHRM5,PDE8A,ADCY9,DUSP9,ADRA2A,NPR3,DUSP1,GNAO1,DUSP4,PTGER2,GNAL,AKAP12,GRM2,CAMK4,HTR4,PDE7A,AKAP8,RAPGEF4,AKAP7,AKAP11,EP300,AKAP2,ADRB1,PPP3CB,PDE3B,CREB1,PRKAR1B,CNGB3,PDE4D,ADORA1,DRD3,HCAR2,PTGER4,PPP3C…	87
Phospholipase C Signaling	3.49E01	MPRIP,MAPK1,NFATC3,SOS2,HRAS,ARHGEF1,KRAS,GNB4,ITGA3,PPP1R12B,RHOG,RHOB,ADCY5,PPP3R1,MRAS,PLCB1,GNA13,PRKD3,GNG12,RALGDS,ITGA4,PRKCQ,PLD3,HDAC4,ARHGEF15,CREBBP,RALB,RAC1,ITGA5,ARHGEF17,ITPR1,CREB5,RAP1A,ATF2,HDAC5,GNG10,MARCKS,ADCY9,RHOQ,RND3,RHOA,PRKCD,ARHGEF6,PRKCH,ARHGEF18,ARHGEF10,ARHGEF9,RAP1B,FYN,NAPEPLD,CAMK4,RALA,ARHGEF7,RPS6KA3,PPP1CB,GNG7,EP300,SHC1,HMOX1,NFAT5,AHNAK,PPP3CB,PPP1R12A,RHO…	91
