# Supplementary material for: Comparative Analysis of the miRNome of Bovine Milk Fat, Whey and Cells
Source: PLoS One. 2016 Apr 21;11(4):e0154129. doi: 10.1371/journal.pone.0154129 (PMC4839614; doi:10.1371/journal.pone.0154129)
Supplement: S7 Table — (XLSX) [file pone.0154129.s011.xlsx]

## Sheet: S7 Table-1
S7 Table-1 Differencces in function enrichement of whey, cell and mamamry gland tissue specifically enriched miRNAs
	Whey	Somatic cells	MGT
Molecular functions	Cellular Compromise
	Drug Metabolism
	Lipid Metabolism
	DNA Replication, Recombination, and Repair	DNA Replication, Recombination, and Repair
		Amino Acid Metabolism	Amino Acid Metabolism
Physiological system development and functions	Immune Cell Trafficking
	Organismal Functions
	Auditory and Vestibular System Development and Function
	Cell-mediated Immune Response	Cell-mediated Immune Response
		Humoral Immune Response
		Visual System Development and Function	Visual System Development and Function
Diseases	Dermatological Diseases and Conditions
	Inflammatory Disease
	Metabolic Disease
	Hereditary Disorder		Hereditary Disorder
	Inflammatory Response	Inflammatory Response
	Endocrine System Disorders	Endocrine System Disorders
		Nutritional Disease
		Cancer	Cancer
In bold font are functions that are exclusive to milk whey or cells

## Sheet: S7 Table-2
S7 Table-2 Significantly enriched biological functions that were common to whey, cell and mammary gland tissue
Molecular functions	Carbohydrate Metabolism
	Cell Cycle
	Cell Death and Survival
	Cell Morphology
	Cell Signaling
	Cell-To-Cell Signaling and Interaction
	Cellular Assembly and Organization
	Cellular Function and Maintenance
	Cellular Growth and Proliferation
	Cellular Movement
	Gene Expression
	Molecular Transport
	Post-Translational Modification
	Protein Synthesis
	Small Molecule Biochemistry
	Cellular Development
Physiological development functions	Behavior
	Cardiovascular System Development and Function
	Connective Tissue Development and Function
	Digestive System Development and Function
	Embryonic Development
	Endocrine System Development and Function
	Hair and Skin Development and Function
	Hematological System Development and Function
	Hematopoiesis
	Hepatic System Development and Function
	Lymphoid Tissue Structure and Development
	Nervous System Development and Function
	Organ Development
	Organ Morphology
	Organismal Development
	Organismal Survival
	Renal and Urological System Development and Function
	Reproductive System Development and Function
	Respiratory System Development and Function
	Skeletal and Muscular System Development and Function
	Tissue Development
Diseases	Cardiovascular Disease
	Connective Tissue Disorders
	Developmental Disorder
	Gastrointestinal Disease
	Hematological Disease
	Hepatic System Disease
	Neurological Disease
	Organismal Injury and Abnormalities
	Renal and Urological Disease
	Reproductive System Disease
	Respiratory Disease
	Skeletal and Muscular Disorders
	Tumor Morphology
